# Supplementary material for: Restoring Wnt signaling in a hormone-simulated postpartum depression model remediated imbalanced neurotransmission and depressive-like behaviors
Source: Mol Med. 2023 Jul 25;29:101. doi: 10.1186/s10020-023-00697-4 (PMC10369844; doi:10.1186/s10020-023-00697-4)
Supplement: Supplementary file 2 — Additional file 2. Supplementary table 1-3: The formulations of Artificial Cerebrospinal Fluid (aCSF). [file 10020_2023_697_MOESM2_ESM.xlsx]

## Sheet: supplementary table1
Normal aCSF	MW	mM
NaCl	58.44	120
KCl	74.55	2.5001
CaCl2	95.21	1.3
MgCl2	110.98	2.5
D-Glucose	180	10.0111
NaHCO3	84.01	26
NaH2PO4•2H2O	156.01	1.0001

## Sheet: supplementary table2
Modified aCSF	MW	mM
Choline Choride	139.62	110
Na-pyruvate	110	3.1
Na-ascorbate	198.11	11.6
KCl	74.55	2.5
CaCl2	110.98	0.5
MgSO4	120.37	7
D-Glucose	180	25
NaHCO3	84.01	25
NaH2PO4•2H2O	156	1.25

## Sheet: supplementary table3
Adult aCSF	MW	NMDG	HEPES
（305mOsm）		(mM)	(mM)
NaCl	58.44	0	78.2
NMDG	195.21	80.5	0
NaHCO3	84.01	30	30
C6H12O6	180.16	25	25
thiourea	76.12	2	2
HEPES	238.3	20	20
KCl	74.55	2.5	2.5
NaH2PO4•2H2O	156.01	1.2	1.2
MgSO4	120.37	10	2
CaCl2	110.98	0.5	2
Na-pyruvate	110	3	3
Na-ascorbate	198.11	5	5
